# Supplementary material for: Immunophenotypical Characterization of Limbal Mesenchymal Stromal Cell Subsets during In Vitro Expansion
Source: Int J Mol Sci. 2024 Aug 9;25(16):8684. doi: 10.3390/ijms25168684 (PMC11354999; doi:10.3390/ijms25168684)
Supplement: Supplementary file 1 [file ijms-25-08684-s001.zip]

Archive with 1 entries (1 files):
- ijms-3115152-supplementary.pdf
